# Supplementary material for: Precision Medicine Gene Network Analyser: part I—cancer driver gene identification through network topology and ensemble machine learning
Source: Genomics Inform. 2026 Jun 1;24:12. doi: 10.1186/s44342-026-00074-7 (PMC13227877; doi:10.1186/s44342-026-00074-7)
Supplement: Supplementary file 2 — Supplementary Material 2. [file 44342_2026_74_MOESM2_ESM.xlsx]

## Sheet: Supplementary Table S3
Supplementary Table S3: Characterisation of All 89 False Positive Predictions
Categories: L = Literature-supported (peer-reviewed post-2020 cancer evidence) | T = Topological hub (network properties indistinguishable from COSMIC cancer genes) | F = Feature-similar (within 95% CI of COSMIC gene PCA distribution) | O = Other / Unexplained
Gene	Prediction Probability	Category	IntOGen 2024	OncoKB 2024	DepMap CERES Score	Key Evidence / Biological Rationale	PubMed ID(s)
ARID1A	0.88	Literature-supported	Yes	Yes	-0.71	Pancreatic cancer driver; mutated in 15% gastric cancer	33723498, 38697041
SETD2	0.91	Literature-supported	Yes	Yes	-0.84	ccRCC driver; poor prognosis marker in multiple cancers	36694082, 23444914
PBRM1	0.84	Literature-supported	Yes	Yes	-0.68	2nd most mutated gene in ccRCC after VHL	35545605
CREBBP	0.87	Literature-supported	Yes	Yes	-0.79	Recurrently mutated in lymphomas; chromatin remodelling	36958781
ASXL1	0.82	Literature-supported	Yes	Yes	-0.61	Myeloid malignancy driver; poor prognosis in AML	31068672
KDM6A	0.83	Literature-supported	Yes	Yes	-0.58	Bladder and oesophageal cancer tumour suppressor	34912100
TET2	0.8	Literature-supported	Yes	Yes	-0.54	Clonal haematopoiesis driver; myeloid malignancy	33567444
DNMT3A	0.79	Literature-supported	Yes	Yes	-0.62	AML and clonal haematopoiesis driver gene	32929266
KDM5C	0.76	Literature-supported	Yes	Partial	-0.49	Renal cell carcinoma and bladder cancer driver	33903891
BCOR	0.75	Literature-supported	Yes	Yes	-0.53	AML and retinoblastoma driver; epigenetic regulator	34551077
STAG2	0.81	Literature-supported	Yes	Yes	-0.67	Bladder and AML tumour suppressor; cohesin complex	33811561
RAD21	0.74	Literature-supported	Partial	Partial	-0.44	Cohesin complex; mutated in colorectal cancer	35291049
PTPN11	0.78	Literature-supported	Yes	Yes	-0.55	JMML and Noonan syndrome; RAS/MAPK driver	33750921
NF2	0.77	Literature-supported	Yes	Yes	-0.51	Meningioma and mesothelioma tumour suppressor	34184738
LATS1	0.73	Literature-supported	Yes	Partial	-0.43	Hippo pathway tumour suppressor; breast and gastric cancer	33826982
LATS2	0.72	Literature-supported	Yes	Partial	-0.41	Hippo pathway; mesothelioma and breast cancer suppressor	34022019
MAP3K1	0.71	Literature-supported	Yes	Yes	-0.39	Breast cancer driver; MAPK pathway regulator	33692956
CUL3	0.7	Literature-supported	Partial	Partial	-0.38	E3 ubiquitin ligase; mutated in lung and colorectal cancer	34287050
FBXW7	0.86	Literature-supported	Yes	Yes	-0.72	Universal tumour suppressor; regulates MYC, NOTCH, cyclin E	34419982
EP300	0.84	Literature-supported	Yes	Yes	-0.66	Transcriptional co-activator; mutated in multiple cancers	33950112
MED12	0.79	Literature-supported	Yes	Partial	-0.52	Uterine fibroid and prostate cancer driver	34208192
ATRX	0.78	Literature-supported	Yes	Yes	-0.57	Alternative lengthening of telomeres; glioma driver	33774068
DAXX	0.75	Literature-supported	Yes	Partial	-0.47	Pancreatic NET driver; ATRX-DAXX complex member	33840652
PIK3R1	0.82	Literature-supported	Yes	Yes	-0.64	PI3K regulatory subunit; endometrial and glioma driver	34129082
MAP2K4	0.74	Literature-supported	Yes	Partial	-0.43	MAPK pathway; pancreatic and breast cancer driver	33901254
NOTCH2	0.77	Literature-supported	Yes	Yes	-0.54	Marginal zone lymphoma and hepatocellular carcinoma driver	34677013
NOTCH3	0.73	Literature-supported	Partial	Partial	-0.41	T-ALL and cervical cancer; Notch signalling	34099811
KMT2C	0.8	Literature-supported	Yes	Yes	-0.59	Histone methyltransferase; pan-cancer tumour suppressor	34765271
KMT2D	0.83	Literature-supported	Yes	Yes	-0.65	Lymphoma and medulloblastoma driver; H3K4 methylation	33827187
SMAD4	0.85	Literature-supported	Yes	Yes	-0.69	TGF-β pathway; colorectal and pancreatic cancer suppressor	34183012
TGFBR2	0.76	Literature-supported	Yes	Yes	-0.48	TGF-β receptor; colorectal and gastric cancer driver	33761023
RHOA	0.72	Literature-supported	Yes	Partial	-0.4	Diffuse gastric and angioimmunoblastic T-cell lymphoma	34256709
RAC1	0.74	Literature-supported	Yes	Partial	-0.45	Melanoma and head/neck cancer activating mutations	34391876
MAP3K4	0.69	Literature-supported	Partial	No	-0.36	Ovarian cancer; MAPK stress response pathway	33924812
ZBTB16	0.68	Literature-supported	Partial	Partial	-0.34	APL fusion partner; epigenetic regulator in leukaemia	33712912
IRF4	0.7	Literature-supported	Yes	Yes	-0.37	Multiple myeloma and DLBCL transcription factor driver	34010876
HDAC1	0.79	Topological hub	Partial	Yes	-0.88	Epigenetic regulator; mutated in 8-12% colorectal/gastric cancers	—
HDAC2	0.76	Topological hub	Partial	Yes	-0.82	Epigenetic regulator; colorectal cancer; HDAC1 paralogue	—
CHD4	0.74	Topological hub	Yes	Partial	-0.77	Chromatin remodelling NuRD complex; endometrial cancer	—
CHD8	0.71	Topological hub	Partial	No	-0.71	Chromatin remodeller; ovarian and colorectal cancer	—
SMARCA2	0.71	Topological hub	Yes	Yes	-0.91	SWI/SNF complex; synthetic lethal with SMARCA4 in lung cancer	—
SMARCC1	0.68	Topological hub	Partial	Partial	-0.66	SWI/SNF core subunit; gastric and colorectal cancer	—
SMARCD1	0.65	Topological hub	No	No	-0.58	SWI/SNF complex; network topology similar to cancer drivers	—
KAT2A	0.67	Topological hub	Partial	No	-0.63	HAT complex; AML and lung adenocarcinoma	—
KAT2B	0.64	Topological hub	No	No	-0.57	PCAF histone acetyltransferase; network hub in p53 pathway	—
PRMT5	0.69	Topological hub	Partial	Partial	-0.74	Protein arginine methyltransferase; lymphoma and glioma	—
EZH1	0.66	Topological hub	No	Partial	-0.61	PRC2 complex member; EZH2 paralogue in cancer contexts	—
SUZ12	0.68	Topological hub	Partial	Partial	-0.65	PRC2 complex; malignant peripheral nerve sheath tumours	—
RBBP4	0.63	Topological hub	No	No	-0.54	Chromatin assembly; NuRD/PRC2 complex hub gene	—
RBBP7	0.62	Topological hub	No	No	-0.51	Histone chaperone; CAF-1 and NuRD complex member	—
PPP2CA	0.64	Topological hub	No	No	-0.58	PP2A catalytic subunit; tumour suppressor phosphatase	—
PPP2CB	0.63	Topological hub	No	No	-0.55	PP2A catalytic subunit paralogue; cancer-relevant phosphatase	—
CTCF	0.7	Topological hub	Partial	Partial	-0.69	Chromatin organiser; recurrently mutated in cancer	—
RAD51	0.72	Topological hub	Yes	Partial	-0.76	DNA repair; synthetic lethality target in BRCA-deficient tumours	—
PCNA	0.67	Topological hub	No	No	-0.72	DNA replication hub; essential in proliferating cancer cells	—
RFC1	0.64	Topological hub	No	No	-0.61	Replication factor C; clamp loader in S-phase cancer cells	—
MCM2	0.65	Topological hub	No	No	-0.67	DNA helicase; overexpressed in multiple cancers as biomarker	—
MCM7	0.66	Topological hub	Partial	No	-0.7	MCM complex; amplified in lung and prostate cancer	—
VCP	0.63	Feature-similar	No	No	-0.81	AAA-ATPase; essential in cancer proteostasis; DepMap essential	—
HSP90AA1	0.65	Feature-similar	No	No	-0.76	Molecular chaperone; cancer drug target (geldanamycin)	—
HSP90AB1	0.64	Feature-similar	No	No	-0.74	HSP90 paralogue; client proteins include HER2, CDK4, AKT	—
UBA1	0.62	Feature-similar	No	No	-0.73	Ubiquitin E1 enzyme; essential in cancer cell survival	—
UBE2C	0.66	Feature-similar	Partial	No	-0.78	Ubiquitin E2; overexpressed in multiple cancer types	—
CDC20	0.68	Feature-similar	No	No	-0.82	APC/C activator; essential mitotic regulator in cancers	—
CDH1_SF	0.61	Feature-similar	No	No	-0.55	Spindle assembly checkpoint; cancer cell mitosis dependency	—
BUB1	0.64	Feature-similar	No	No	-0.71	Spindle checkpoint kinase; overexpressed in many cancers	—
PLK1	0.7	Feature-similar	Partial	Partial	-0.85	Polo-like kinase; cancer drug target; mitotic regulator	—
AURKB	0.69	Feature-similar	Partial	Partial	-0.83	Aurora kinase B; overexpressed in cancer; drug target	—
AURKA	0.71	Feature-similar	Partial	Yes	-0.84	Aurora kinase A; amplified in breast and gastric cancer	—
TTK	0.67	Feature-similar	No	No	-0.79	MPS1 kinase; spindle assembly checkpoint; cancer essential	—
KIF11	0.65	Feature-similar	No	No	-0.77	Kinesin motor; mitotic spindle; cancer proliferation target	—
TOP2A	0.68	Feature-similar	Partial	Partial	-0.8	DNA topoisomerase; overexpressed and amplified in breast cancer	—
RRM1	0.63	Feature-similar	No	No	-0.68	Ribonucleotide reductase; gemcitabine resistance marker	—
RRM2	0.65	Feature-similar	No	No	-0.72	RRM2; overexpressed in multiple cancers; drug target	—
TYMS	0.64	Feature-similar	No	No	-0.65	Thymidylate synthase; 5-FU target; overexpressed in cancer	—
DHFR	0.62	Feature-similar	No	No	-0.61	Dihydrofolate reductase; methotrexate target; cancer essential	—
RPS6	0.61	Other / Unexplained	No	No	-0.31	Ribosomal protein S6; network hub due to broad cellular function	—
RPL23	0.6	Other / Unexplained	No	No	-0.28	Ribosomal protein L23; housekeeping hub; high expression breadth	—
GAPDH	0.62	Other / Unexplained	No	No	-0.22	Glycolytic enzyme; network hub; expressed in >95% of tissues	—
ENO1	0.61	Other / Unexplained	No	No	-0.25	Enolase 1; metabolic enzyme; broad tissue expression	—
LDHA	0.6	Other / Unexplained	No	No	-0.21	Lactate dehydrogenase; Warburg effect enzyme; non-specific hub	—
PKM	0.61	Other / Unexplained	No	No	-0.23	Pyruvate kinase M; metabolic hub; broad tissue expression	—
ACTB	0.6	Other / Unexplained	No	No	-0.19	Beta-actin; cytoskeletal protein; ubiquitous expression	—
TUBB	0.6	Other / Unexplained	No	No	-0.2	Beta-tubulin; cytoskeletal hub; broad expression	—
EEF1A1	0.6	Other / Unexplained	No	No	-0.18	Translation elongation factor; housekeeping gene	—
EEF2	0.6	Other / Unexplained	No	No	-0.17	Translation elongation factor 2; ribosomal function hub	—
RPL11	0.6	Other / Unexplained	No	No	-0.26	Ribosomal protein; p53 regulator but non-specific network hub	—
RPS14	0.6	Other / Unexplained	No	No	-0.24	Ribosomal protein; 5q- syndrome but non-specific hub	—
HSPA8	0.61	Other / Unexplained	No	No	-0.29	HSC70 chaperone; broad expression; non-specific network hub	—
Summary Statistics
Total false positives	89	3.0% of non-cancer test genes
Literature-supported (post-2020 evidence)	36	40% — 31/36 confirmed in IntOGen 2023 or OncoKB 2024
Topological hubs (network-indistinguishable from cancer genes)	22	25% — 18/22 in CGC Tier 2 or TCGA mutation freq >5%
Feature-similar (within 95% CI of COSMIC PCA distribution)	18	20% — 14/18 selectively essential in DepMap (CERES < -0.5)
Other / Unexplained	13	15% — housekeeping genes with broad tissue expression
Biologically plausible FPs (L + F categories)	54	61% — support adjusted precision estimate of ~0.94
Mean CERES score — Literature-supported	−0.55	Functionally essential in cancer cells
Mean CERES score — Topological hubs	−0.69	Higher essentiality than literature-supported group
Mean CERES score — Feature-similar	−0.74	Selectively essential; potential cancer relevance
Mean CERES score — Other	−0.24	Near background; low cancer-specific dependency
Notes: Prediction probability = ensemble model confidence score (threshold τ = 0.466). DepMap CERES score: < −0.5 indicates gene essential for cancer cell survival (Public 23Q4 release, 1,086 cell lines). IntOGen 2024 = IntOGen release 2024.09.20. OncoKB 2024 = OncoKB v3.14. PubMed IDs listed for literature-supported genes; '—' indicates topological/functional evidence without specific citation. …
